# Supplementary material for: Overview of Transcriptomic Research on Type 2 Diabetes: Challenges and Perspectives
Source: Genes (Basel). 2022 Jun 30;13(7):1176. doi: 10.3390/genes13071176 (PMC9319211; doi:10.3390/genes13071176)
Supplement: Supplementary file 1 [file genes-13-01176-s001.zip]

Archive with 1 entries (1 files):
- genes-1784671-supplementary.pdf
